# Supplementary material for: Overexpression of miR-149 attenuates opioid-related perturbations in neural stem cell fates and serves as a translational biomarker for infants with prenatal opioid exposure
Source: PLoS One. 2026 Mar 31;21(3):e0345640. doi: 10.1371/journal.pone.0345640 (PMC13038007; doi:10.1371/journal.pone.0345640)
Supplement: S1 Table — (XLSX) [file pone.0345640.s001.xlsx]

## Sheet: Sequences
Primers	FWD	REV	Manufacturer
DLK1	AGGGTCCCCTTTGTGACCA	GCAGGCCCGAACATCTCTATC	IDT
PRKCA	ATGTCACAGTACGAGATGCAAAA	GCTTTCATTCTTGGGATCAGGAA	IDT
MECP2	TGACCGGGGACCCATGTAT	CTCCACTTTAGAGCGAAAGGC	IDT
SYNGAP1	CCTTCAGAGATGTACGGGGAC	GTTCCAACCAGGACGATCATAC	IDT
ORPM1	GCCCTTCCAGAGTGTGAATTAC	GTGCAGAGGGTGAATATGCTG	IDT
MKI67	ACGCCTGGTTACTATCAAAAGG	CAGACCCATTTACTTGTGTTGGA	IDT
miR-149-3p mimic	Sense: AGGGAGGGACGGGGGCUGUGCAG/3'Biotin/	GCACAGCCCCCGUCCCUCCGUAG	IDT
scramble	Sense: CGGUACGAUCGCGGCGGGAUAUC/3’Biotin/	GAUAUCCCGCCGCGAUCGUAUCCG	Sigma

## Sheet: Fig. 1
	Fig. 1D (ΔCT values)
Biological Replicate	VEH	MOR	WD
1	-7.74939	-11.1377	-13.8562
2	-10.6063	-11.5088	-14.1831
3	-8.83996	-11.0558	-12.1205
4	-11.0063	-11.3903	-14.0126
5	-9.23057	-11.3795	-13.9649
6	-9.64183	-12.5166	-13.9601
	Fig. 1E (ΔCT values)
Biological Replicate	VEH	MOR	WD
1	2.075	2.136	1.975
2	2.926	3.094	3.116
3	2.407	3.631	1.802
4	2.766	2.982	3.254
5	2.667	7.11	1.665
6	0.97	5.721	6.012
	Fig. 1F (ΔCT values)
Biological Replicate	VEH	MOR	WD
1	-5.66694	-4.73097	-4.78731
2	-5.78949	-4.76228	-4.57418
3	-5.40481	-4.50498	-3.03013
4	-6.101	-5.068	-5.413
5	-6.17663	-5.49218	-5.34904
6	-6.16384	-4.97676	-5.01748
	Fig. 1G (ΔCT values)
Biological Replicate	VEH	MOR	WD
1	-6.7828	-5.57152	-5.77066
2	-6.94827	-6.86325	-6.83404
3	-8.63912	-7.87452	-7.96413
4	-11.3621	-5.29493	-7.08243
5	-7.96097	-3.36138	-7.25978
6	-8.54722	-7.68241	-4.99311
7	-7.3131	-7.23778	-7.17206
	Fig. 1H (ΔCT values)
Biological Replicate	VEH	MOR	WD
1	-13.1137	-9.00225	-12.5182
2	-10.5374	-9.39986	-10.4789
3	-9.19649	-9.02159	-9.84682
4	-12.2536	-8.40526	-10.3926
5	-8.81213	-8.24603	-8.82676
6	-8.86759	-6.63875	-8.55428
7	-8.916	-7.995	-8.799

## Sheet: Fig. 2
Fig. 2B
	VEH		MOR		WD
Bio. Rep	Scramble	Mimic	Scramble	Mimic	Scramble	Mimic
1	0.606191	145.749	1.0737	99.5104	1.4941	261.519
2	1.24437	119.094	0.35236	65.363	1.17462	99.684
3	1.32569	234.352	2.64321	180.016	0.569799	147.392
Fig. 2C
	VEH		MOR		WD
Bio. Rep	Scramble	Mimic	Scramble	Mimic	Scramble	Mimic
1	0.733843	0.738734	1.00873	0.465172	1.73521	0.57509
2	1.02577	0.880139	1.21798	1.30447	1.10608	0.72522
3	1.32845	0.882784	0.813928	1.20098	0.521028	1.81015
Fig. 2E
	VEH		MOR		WD
Bio. Rep	Scramble	Mimic	Scramble	Mimic	Scramble	Mimic
1	0.923756	0.803536	0.909881	1	0.880135	0.665259
2	0.741799	0.981069	0.8457	0.852679	0.646649	0.630084
3	1	0.571922	0.602675	0.838133	0.917454	0.918401
Fig. 2F, VEH
scramble	mimic
1.38683	0.471419
0.393313	0.365445
1.83332	0.917322
Fig. 2G, MOR
scramble	mimic
0.585946	0.969977
0.615619	0.401988
2.77224	1.88739
Fig. 2H, WD
scramble	mimic
0.361274	0.727454
0.882435	0.923153
3.13675	2.81065
Fig. 2J
	VEH			MOR			WD
scramble	-4.433	-2.82	-5.46	-4.20053	-3.17771	-4.18632	-2.67446	-2.66957	-2.29399
mimic	-1.653	-1.694	-1.93	-1.14563	-2.27069	-1.72682	-0.601936	-1.336	1.27199

## Sheet: Fig. 3
	Fig. 3B
	VEH			MOR			WD
scramble	9.4898	7.66115	12.608	24.8746	21.4846	30.0273	5.01985	12.8077	11.6249
mimic	4.09214	14.3117	15.9887	9.80203	11.8869	16.1598	5.14896	6.62279	19.3447
	Fig. 3C
	VEH			MOR			WD
scramble	84.511	87.7821	81.4885	58.626	69.0656	65.8424	88.3806	70.3195	85.638
mimic	92.9402	72.8178	79.9056	77.7667	80.7345	83.0468	85.5511	80.8598	75.7331
	Fig. 3D
	VEH			MOR			WD
scramble	5.99915	4.55673	5.90356	16.4994	9.44982	4.13026	6.59958	16.8728	2.73707
mimic	2.96765	12.8705	4.10568	12.4312	7.37856	0.793421	9.29995	12.5174	4.92218
	Fig. 3E
	VEH			MOR			WD
scramble	1.27369	1.00015	0.785002	1.28469	1.22054	0.637747	0.973722	1.14727	0.895161
mimic	1.31075	1.21177	1.21177	1.39521	1.25577	0.858653	0.925867	1.04953	1.09614

## Sheet: Table 1
Sample ID	Label	Sex	Gestational Age at Birth (weeks)	Infant Race	Maternal Race	Infant Hispanic	Type of Exposure	Educational Level	Health insurance Type
GBR152	Unexposed	Female	39	White	White	No	None	Completed College	Private
GBR77	Unexposed	Male	40	White	White	No	None	Completed College	Private
GBR021	Unexposed	Male	40	Other	Other	No	None	Post graduate degree	Private
GBR215	Unexposed	Female	40	White	White	No	None	Post graduate degree	Private
GBR194	Unexposed	Female	38	White	White	No	None	Post graduate degree	Private
GBR054	Unexposed	Female	40	White	White	No	None	Completed College	Private
GBR155	Unexposed	Female	39	Black	Black	No	None	Completed College	Private
GBR095	Unexposed	Female	39	White	White	No	None	Completed College	Private
GBR125	Unexposed	Male	39	White	White	No	None	Completed College	Medicaid
GBR062	Unexposed	Female	37	Black	Black	No	None	High school graduate	Medicaid
GBR066	Unexposed	Female	39	White	White	No	None	Some college	Private
GBR031	Unexposed	Female	39	White	White	No	None	Some college	Medicaid
GBR183	Unexposed	Male	40	White	White	No	None	Completed College	Private
GBR172	Unexposed	Male	39	White	White	No	None	Post graduate degree	Private
GBR166	Unexposed	Female	39	White	White	No	None	Post graduate degree	Private
GBR159	Unexposed	Male	39	White	White	No	None	Completed College	Private
GBR083	Unexposed	Male	39	White	White	No	None	Completed College	Private
GBR085	Unexposed	Male	37	White	White	No	None	Completed College	Other - military
GBR056	Unexposed	Female	37	White	White	No	None	Completed College	Private
GBR064	Unexposed	Male	39	White	White	No	None	Some college	Medicaid
GBR072	Unexposed	Male	37	White	White	No	None	Some college	Private
GBR047	Unexposed	Male	39	White	White	No	None	Completed College	Private
GBR013	Unexposed	Male	39	White	White	No	None	Completed College	Private
GBR017	Unexposed	Female	37	White	White	No	None	Some college	Private
GBR131	Unexposed	Male	39	Black	Black	Yes	None	Completed College	Medicaid
GBR049	Unexposed	Male	39	Black	Black	No	None	Post graduate degree	Private
GBR219	Unexposed	Female	38	Bi-racial	Asian	No	None	Some college	Private
GBR203	Unexposed	Female	37	White	White	No	None	Completed College	Private
NOWS01	Exposed	Female	38	White	White	No	Methadone	High school graduate	Medicaid
NOWS02	Exposed	Male	39	White	White	No	Methadone	Some college	Medicaid
NOWS03	Exposed	Male	39	White	White	No	Hydrocodone	Some college	Medicaid
NOWS04	Exposed	Male	37	White	White	No	Methadone	Some high school	Medicaid
NOWS05	Exposed	Male	39	White	White	No	Methadone	High school graduate	Medicaid
NOWS06	Exposed	Female	37	Other	Other	No	Methadone	Some college	Medicaid
NOWS07	Exposed	Male	37	White	White	No	Buprenorphine	Some high school	Medicaid
NOWS08	Exposed	Male	39	White	White	No	Buprenorphine	High school graduate	Medicaid
NOWS09	Exposed	Male	39	White	White	No	Methadone	Some college	Medicaid
NOWS10	Exposed	Female	38	Bi-racial	White	No	Buprenorphine/Naloxone	Completed college	Medicaid
NOWS11	Exposed	Female	37	White	White	No	Methadone	High school graduate	Uninsured
NOWS12	Exposed	Female	39	White	White	No	Buprenorphine/Naloxone	Some high school	Private
NOWS13	Exposed	Male	39	White	White	No	Methadone	Some college	Medicaid
NOWS14	Exposed	Female	37	White	White	No	Buprenorphine/Naloxone	Completed college	Medicaid
NOWS15	Exposed	Male	39	Black	Bi-racial	No	Oxycodone	Some college	Medicaid
NOWS16	Exposed	Male	39	White	White	No	Heroin	Some college	Medicaid
NOWS17	Exposed	Male	40	Other	Other	Yes	Buprenorphine	High school graduate	Medicaid
NOWS18	Exposed	Female	38	Black	Black	No	Hydromorphone	High school graduate	Medicaid
NOWS19	Exposed	Female	40	White	White	No	Buprenorphine	High school graduate	Medicaid
NOWS20	Exposed	Male	40	White	White	No	Buprenorphine/Naloxone	Some high school	Medicaid
NOWS21	Exposed	Female	39	White	White	No	Buprenorphine	Some college	Medicaid
NOWS22	Exposed	Male	39	White	White	No	Buprenorphine/Naloxone	Some college	Private
NOWS23	Exposed	Female	39	White	White	No	Buprenorphine/Naloxone	Some college	Medicaid
NOWS24	Exposed	Female	39	Bi-racial	White	Yes	Methadone	Some college	Medicaid
NOWS25	Exposed	Female	39	White	White	No	Buprenorphine/Naloxone	Some college	Medicaid
NOWS26	Exposed	Female	38	White	White	Yes	Buprenorphine	High school graduate	Uninsured
NOWS27	Exposed	Female	39	White	White	No	Oxycodone	Unknown	Medicaid
NOWS28	Exposed	Female	39	Bi-racial	Black	No	Morphine	Unknown	Medicaid

## Sheet: Table 2
Sample ID	Received Treatment?	Sex	Gestational Age (weeks)	Race	Hispanic	Birth Weight	Delivery Type	APGAR_1	APGAR_5	Complications	Exposure Type	Feeding Type	AvgFinnegan_AtSampleCollection	MaxMorphine_mgkg	Maternal Age	Tobacco use	Marijuana use	Any polysubstance use
NOWS 01	Treated for NOWS	Female	38	White	No	3110	Cesarean	8	9	None	Methadone	Both	7	0.115756	28	Never user	No	No
NOWS 02	Treated for NOWS	Male	39	White	No	3615	Vaginal	9	9	None	Methadone	Both	12	0.0719225	38	Never user	Yes	Yes
NOWS 03	Not Treated for NOWS	Male	39	White	No	4180	Cesarean	9	9	None	Hydrocodone	Both	11	0	36	Current user	No	No
NOWS 04	Not Treated for NOWS	Male	37	White	No	2480	Vaginal	8	9	None	Methadone	Both	5	0	27	Never user	No	No
NOWS 05	Not Treated for NOWS	Male	39	White	No	3000	Cesarean	9	9	None	Methadone	Both	4	0	31	Current user	No	No
NOWS 06	Treated for NOWS	Female	37	Other	No	2400	Cesarean	4	6	Respiratory distress	Methadone	Both	3	0.0541667	31	Never user	Yes	No
NOWS 07	Not Treated for NOWS	Male	37	White	No	3120	Cesarean	7	8	Respiratory distress	Buprenorphine	Both	3	0	26	Current user	No	No
NOWS 08	Not Treated for NOWS	Male	39	White	No	3160	Cesarean	8	9	None	Buprenorphine	Both	3	0	27	Current user	No	No
NOWS 09	Not Treated for NOWS	Male	39	White	No	2760	Cesarean	8	8	Hypoglycemia	Methadone	Both	8	0	30	Household tobacco exposure	No	No
NOWS 10	Treated for NOWS	Female	38	Bi-racial	No	3010	Vaginal	7	9	None	Buprenorphine/Naloxone	Both	2	0.0863787	36	Current user	No	No
NOWS 11	Treated for NOWS	Female	37	White	No	3010	Cesarean	4	8	Respiratory distress	Methadone	Both	8	0.0398671	28	Former user	No	No
NOWS 12	Not Treated for NOWS	Female	39	White	No	3910	Vaginal	9	9	None	Buprenorphine/Naloxone	Formula	2	0	26	Never user	No	No
NOWS 13	Not Treated for NOWS	Male	39	White	No	3850	Cesarean	8	9	None	Methadone	Both	7	0	32	Current user	No	No
NOWS 14	Treated for NOWS	Female	37	White	No	2930	Cesarean	9	9	None	Buprenorphine/Naloxone	Both	6	0.0784983	31	Current user	No	No
NOWS 15	Treated for NOWS	Male	39	Black	No	2565	Cesarean	9	9	None	Oxycodone	Both	5	0.0545809	38	Never user	Yes	No
NOWS 16	Not Treated for NOWS	Male	39	White	No	3550	Cesarean	8	9	None	Heroin	Both	1	0	26	Current user	No	Yes
NOWS 17	Not Treated for NOWS	Male	40	Other	Yes	3320	Vaginal	8	9	None	Buprenorphine	Both	7	0	24	Never user	Yes	No
NOWS 18	Not Treated for NOWS	Female	38	Black	No	3050	Vaginal	8	9	None	Hydromorphone	Formula	1	0	23	Never user	No	No
NOWS 19	Not Treated for NOWS	Female	40	White	No	3360	Vaginal	8	9	None	Buprenorphine	Formula	9	0	24	Never user	No	No
NOWS 20	Not Treated for NOWS	Male	40	White	No	3170	Cesarean	8	9	None	Buprenorphine/Naloxone	Both	1	0	28	Current user	Yes	No
NOWS 21	Treated for NOWS	Female	39	White	No	3310	Cesarean	8	9	None	Buprenorphine	Both	6	0.0483384	27	Never user	No	No
NOWS 22	Not Treated for NOWS	Male	39	White	No	2920	Cesarean	8	9	Respiratory distress	Buprenorphine/Naloxone	Both	0	0	37	Never user	No	No
NOWS 23	Treated for NOWS	Female	39	White	No	3470	Vaginal	8	9	None	Buprenorphine/Naloxone	Both	2	0.0403458	37	Never user	No	No
NOWS 24	Treated for NOWS	Female	39	Bi-racial	Yes	2220	Cesarean	7	9	None	Methadone	Formula	9	0.0990991	34	Current user	No	Yes
NOWS 25	Treated for NOWS	Female	39	White	No	2870	Vaginal	7	7	None	Buprenorphine/Naloxone	Both	3	0.0592334	33	Never user	No	No
NOWS 26	Not Treated for NOWS	Female	38	White	Yes	2590	Vaginal	8	9	None	Buprenorphine	Breast	6	0	31	Current user	Yes	No
NOWS 27	Not Treated for NOWS	Female	39	White	No	2890	Cesarean	8	9	Posisble fetal heart complication	Oxycodone	Breast	1	0	37	Never user	No	No
NOWS 28	Treated for NOWS	Female	39	Bi-racial	No	3550	Cesarean	7	9	None	Morphine	Breast	5	0.0985915	28	Never user	No	No

## Sheet: Fig. 5
Fig. 5a: Saliva levels of miR-149
Relative Expression	Label	Sample ID
1.15019	Unexposed	GBR47
1.25037	Unexposed	GBR049
0.698375	Unexposed	GBR085
0.0785377	Unexposed	GBR064
0.130667	Unexposed	GBR013
8.03999	Unexposed	GBR056
26.0333	Unexposed	GBR072
0.206947	Unexposed	GBR083
100.099	Unexposed	GBR131
0.10062	Unexposed	GBR159
0.836041	Unexposed	GBR166
1.21432	Unexposed	GBR017
0.403337	Unexposed	GBR172
193.39	Unexposed	GBR183
0.448467	Unexposed	GBR203
0.201302	Unexposed	GBR219
0.220273	Unexposed	GBR021
0.90196	Unexposed	GBR031
1.66694	Unexposed	GBR054
1.16755	Unexposed	GBR062
0.790396	Unexposed	GBR066
0.186028	Unexposed	GBR077
9.79	Unexposed	GBR095
1.10729	Unexposed	GBR125
0.149183	Unexposed	GBR152
1.4668	Unexposed	GBR155
0.547115	Unexposed	GBR194
0.42158	Unexposed	GBR215
0.172777	Opioid exposed	NOWS003
0.220577	Opioid exposed	NOWS004
0.0537782	Opioid exposed	NOWS005
0.813368	Opioid exposed	NOWS007
2.4511	Opioid exposed	NOWS008
19.0457	Opioid exposed	NOWS009
0.218992	Opioid exposed	NOWS012
0.0398423	Opioid exposed	NOWS013
0.322555	Opioid exposed	NOWS016
0.459432	Opioid exposed	NOWS017
0.0436163	Opioid exposed	NOWS018
0.0924123	Opioid exposed	NOWS019
0.03163	Opioid exposed	NOWS020
0.0240226	Opioid exposed	NOWS022
0.329528	Opioid exposed	NOWS026
0.0399894	Opioid exposed	NOWS027
1.69058	Opioid exposed	NOWS024
0.0689271	Opioid exposed	NOWS006
0.00935555	Opioid exposed	NOWS010
0.0201478	Opioid exposed	NOWS011
0.0553651	Opioid exposed	NOWS014
0.0523839	Opioid exposed	NOWS015
0.00983713	Opioid exposed	NOWS028
0.0446838	Opioid exposed	NOWS023
0.0188567	Opioid exposed	NOWS002
0.00155135	Opioid exposed	NOWS001
0.00650824	Opioid exposed	NOWS021
0.00803647	Opioid exposed	NOWS025
Fig. 5B
Saliva miR-149-3p levels (ΔCt) at birth	Label	Sample ID	St.Dev of Ct
-7.70963	Unexposed	GBR47	2.51947
-7.58914	Unexposed	GBR049	5.10676
-8.42942	Unexposed	GBR085	2.18798
-11.582	Unexposed	GBR064	0.916749
-10.8475	Unexposed	GBR013	1.24172
-4.9043	Unexposed	GBR056	6.73168
-3.20921	Unexposed	GBR072	0.190994
-10.1842	Unexposed	GBR083	0.920191
-1.26621	Unexposed	GBR131	5.45471
-11.2245	Unexposed	GBR159	0.760064
-8.16985	Unexposed	GBR166	2.58153
-7.63135	Unexposed	GBR017	1.62287
-9.22144	Unexposed	GBR172	1.21609
-0.31613	Unexposed	GBR183	6.13819
-9.06842	Unexposed	GBR203	3.31735
-10.2241	Unexposed	GBR219	0.868423
-10.0941	Unexposed	GBR021	1.06438
-8.06036	Unexposed	GBR031	0.401956
-7.17429	Unexposed	GBR054	0.821992
-7.68801	Unexposed	GBR062	0.85288
-8.25085	Unexposed	GBR066	0.608059
-10.3379	Unexposed	GBR077	0.423151
-4.62019	Unexposed	GBR095	0.154897
-7.76446	Unexposed	GBR125	0.265842
-10.6563	Unexposed	GBR152	0.629929
-7.35882	Unexposed	GBR155	0.259664
-8.78158	Unexposed	GBR194	0.380668
-9.15762	Unexposed	GBR215	0.720534
-10.4445	Exposed, not treated	NOWS003	1.20035
-10.0921	Exposed, not treated	NOWS004	0.537992
-12.1283	Exposed, not treated	NOWS005	3.80021
-8.20952	Exposed, not treated	NOWS007	0.395882
-6.61807	Exposed, not treated	NOWS008	0.546642
-3.6601	Exposed, not treated	NOWS009	1.10614
-10.1025	Exposed, not treated	NOWS012	0.395882
-12.5611	Exposed, not treated	NOWS013	0.213103
-9.54388	Exposed, not treated	NOWS016	1.73351
-9.03358	Exposed, not treated	NOWS017	1.96127
-12.4305	Exposed, not treated	NOWS018	1.25571
-11.3473	Exposed, not treated	NOWS019	1.86525
-12.8941	Exposed, not treated	NOWS020	0.600376
-13.291	Exposed, not treated	NOWS022	0.263658
-9.51303	Exposed, not treated	NOWS026	2.80631
-12.5557	Exposed, not treated	NOWS027	0.697971
-7.15398	Exposed, treated	NOWS024	0.0911637
-11.7703	Exposed, treated	NOWS006	0.253608
-14.6515	Exposed, treated	NOWS010	1.23542
-13.5447	Exposed, treated	NOWS011	0.576845
-12.0864	Exposed, treated	NOWS014	1.18547
-12.1662	Exposed, treated	NOWS015	1.02688
-14.579	Exposed, treated	NOWS028	1.73334
-12.3956	Exposed, treated	NOWS023	0.90423
-13.6403	Exposed, treated	NOWS002	0.233881
-17.2438	Exposed, treated	NOWS001	2.36438
-15.175	Exposed, treated	NOWS021	0.270913
-14.8707	Exposed, treated	NOWS025	1.89696
Fig. 5C
Sample ID	Treatment Group (1 = exposed, treated; 2 = exposed, not treated)	miR-149 levels in saliva at birth (ΔCt)	Infant Sex (1=male; 2=female)	mg/kg max morphine dose
NOWS001	1	-17.24	1	0.12
NOWS002	1	-13.64	2	0.07
NOWS003	2	-10.44	2	0
NOWS004	2	-10.09	2	0
NOWS005	2	-12.13	2	0
NOWS006	1	-11.77	1	0.05
NOWS007	2	-8.21	2	0
NOWS008	2	-6.62	2	0
NOWS009	2	-3.66	2	0
NOWS010	1	-14.65	1	0.09
NOWS011	1	-13.54	1	0.04
NOWS012	2	-10.1	1	0
NOWS013	2	-12.56	2	0
NOWS014	1	-12.09	1	0.08
NOWS015	1	-12.17	2	0.05
NOWS016	2	-9.54	2	0
NOWS017	2	-9.03	2	0
NOWS018	2	-12.43	1	0
NOWS019	2	-11.35	1	0
NOWS020	2	-12.89	2	0
NOWS021	1	-15.18	1	0.05
NOWS022	2	-13.29	2	0
NOWS023	1	-12.4	1	0.04
NOWS024	1	-7.15	1	0.1
NOWS025	1	-14.87	1	0.06
NOWS026	2	-9.51	1	0
NOWS027	2	-12.56	1	0
NOWS028	1	-14.58	1	0.1

## Sheet: S1 Fig
	S1 Fig: Relative Expression of miR-149
	100 nanomoles			200 picomoles
scramble	0.860166	1.10975	1.04759	0.606191	1.24437	1.32569
mimic	7659.62	25927.3	77771.4	145.749	119.094	234.352

## Sheet: S2 Fig 
S2 Fig
S2a Fig: microRNA expression in hiPSC-derived neural progenitors 5 hours after morphine withdrawal (ΔCt)
	VEH			MOR			WD
miR-192	-4.86757	-2.08083	-4.55871	-5.97547	-0.991715	-4.46368	-5.28901	-0.497223	-4.39131
miR-23b	2.60478	0.721687	2.26708	2.05396	0.890438	2.55799	2.35738	-0.682104	2.28231
let-7a	2.00535	2.26183	2.57108	0.626564	2.25352	2.58154	1.03374	1.04798	2.40012
miR-149	-15.7732	-12.9962	-13.7557	-16.6739	-12.9561	-12.9814	-16.4876	-13.5326	-13.2467
S2b Fig: Timecourse of miR-149-3p levels after withdrawal (ΔCt)
Hours Since WD	VEH						MOR						WD
12	-3.43945	-9.53796	-10.6379				-8.99065	-11.5419	-10.3683				-9.99324	-11.0208	-7.97757
24	-7.74939	-10.6063	-8.83996	-11.0063	-9.23057	-9.64183	-11.1377	-11.5088	-11.0558	-11.3903	-11.3795	-12.5166	-13.8562	-14.1831	-12.1205	-14.0126	-13.9649	-13.9601
48	-9.70415	-12.0312	-7.93508				-10.617	-10.7569	-7.08795				-11.0451	-11.5048	-1.90852
96	-12.0521	-12.2422	-12.3118				-10.6107	-12.2911	-11.2953				-11.9953	-12.1348	-10.8972
S2c Fig: Timecourse of miR-23b levels after withdrawal (ΔCt)
Hours Since WD	VEH						MOR						WD
12	1.577	3.164	2.20479	3.64694			2.522	3.384	2.92601	3.75849			2.528	3.233	3.06453	3.60604
24	2.075	2.926	2.407	2.766	2.667	0.97	2.136	3.094	3.631	2.982	7.11	5.721	1.975	3.116	1.802	3.254	1.665	6.012
48	1.799	2.968	2.43105	3.54705			1.951	2.997	2.84551	3.57059			2.277	3.173	2.90044	3.57059
96	1.425	2.74	1.00218	0.623875	3.29685	3.09108	1.589	2.856	1.71013	0.327553	3.55487	2.34754	1.485	3.365	0.509829	0.327553	4.32785	2.46488
S2d Fig: Timecourse of let-7a-5p levels after withdrawal (ΔCt)
Hours Since WD	VEH						MOR						WD
12	2.614	1.901	3.76797	3.48271			3.129	2.296	4.73007	3.46846			2.794	2.286	4.02045	3.35101
24	2.526	2.1	1.841	1.473	0.593		2.828	2.286	3.011	2.325	1.847		2.524	1.438	1.3	1.687	1.144
48	2.264	1.964	3.59993	3.62181			2.336	2.095	3.91832	3.76332			2.542	1.812	3.99829	3.73495
96	1.922	1.63	3.0394	2.54874	3.49011	3.58782	2.16	1.973	3.65174	2.92181	3.83976	2.55681	2.193	1.804	2.43416	2.91396	3.71886	2.63042
S2e Fig: miR-192-5p time course (ΔCt)
Hours Since WD	VEH						MOR						WD
12	-3.998	-3.58	-0.751				-2.259	-3.35	-1.269				-1.548	-3.298	-1.878
24	-3.027	-4.317	-1.555	-6.953	-6.441	-7.394	-3.165	-3.481	-0.842	-5.994	-6.189	-6.225	-2.74	-3.337	-2.235	-7.536	-6.274	-6.925
48	-3.563	-4.182	-2.142				-3.067	-4.331	-2.13				-3.342	-3.545	-3.394
96	-3.984	-4.587	-4.962				-2.948	-3.632	-5.29				-2.391	-3.623	-4.777
S2f Fig: let-7a-5p levels in cells 24 hours after withdrawal
VEH	MOR	WD
2.526	2.828	2.524
2.1	2.286	1.438
1.841	3.011	1.3
1.473	2.325	1.687
0.593	1.847	1.144
S2g Fig: mir-192 levels in cells 24 hours after withdrawal
VEH	MOR	WD
-3.027	-3.165	-2.74
-4.317	-3.481	-3.337
-1.555	-0.842	-2.235
-6.953	-5.994	-7.536
-6.441	-6.189	-6.274
-7.394	-6.225	-6.925
S2h Fig: SYNGAP levels in cells after 24 hours after withdrawal
VEH	MOR	WD
-8.54179	-5.9207	-7.80815
-8.19197	-7.35626	-8.59042
-10.1436	-9.94547	-9.97121
-10.6817	-8.8879	-11.5727
-10.3579	-11.899	-10.9885
-9.54985	-9.82811	-10.2184

## Sheet: S3 Fig
Sample Name	Target Name	Reporter	CT
BioRep6_MOR_mimic	GAPDH	SYBR	33.123
BioRep6_MOR_mimic	GAPDH	SYBR	33.2105
BioRep6_MOR_mimic	GAPDH	SYBR	32.6125
BioRep6_MOR_scramble	GAPDH	SYBR	35.8658
BioRep6_MOR_scramble	GAPDH	SYBR	33.7365
BioRep6_MOR_scramble	GAPDH	SYBR	35.6703
BioRep6_VEH_mimic	GAPDH	SYBR	34.251
BioRep6_VEH_mimic	GAPDH	SYBR	33.3914
BioRep6_VEH_mimic	GAPDH	SYBR	32.7813
BioRep6_VEH_scramble	GAPDH	SYBR	30.1677
BioRep6_VEH_scramble	GAPDH	SYBR	31.0005
BioRep6_VEH_scramble	GAPDH	SYBR	30.3671
BioRep6_WD_mimic	GAPDH	SYBR	34.6145
BioRep6_WD_mimic	GAPDH	SYBR	34.2958
BioRep6_WD_mimic	GAPDH	SYBR	34.3894
BioRep6_WD_scramble	GAPDH	SYBR	33.4338
BioRep6_WD_scramble	GAPDH	SYBR	33.6314
BioRep6_WD_scramble	GAPDH	SYBR	33.1039
BioRep7_VEH_mimic	GAPDH	SYBR	33.6748
BioRep7_VEH_mimic	GAPDH	SYBR	34.2121
BioRep7_VEH_mimic	GAPDH	SYBR	33.9163
BioRep7_VEH_scramble	GAPDH	SYBR	34.0594
BioRep7_VEH_scramble	GAPDH	SYBR	33.1468
BioRep7_VEH_scramble	GAPDH	SYBR	34.1177
Rep7_MOR_mimic	GAPDH	SYBR	33.2195
Rep7_MOR_mimic	GAPDH	SYBR	33.4279
Rep7_MOR_mimic	GAPDH	SYBR	32.9739
Rep7_MOR_scramble	GAPDH	SYBR	35.739
Rep7_MOR_scramble	GAPDH	SYBR	33.6627
Rep7_MOR_scramble	GAPDH	SYBR	33.7223
Rep7_WD_mimic	GAPDH	SYBR	33.7019
Rep7_WD_mimic	GAPDH	SYBR	34.3059
Rep7_WD_mimic	GAPDH	SYBR	32.948
Rep7_WD_scramble	GAPDH	SYBR	32.9939
Rep7_WD_scramble	GAPDH	SYBR	33.3182
Rep7_WD_scramble	GAPDH	SYBR	34.6575
Rep8_MOR_mimic	GAPDH	SYBR	31.9303
Rep8_MOR_mimic	GAPDH	SYBR	33.5933
Rep8_MOR_mimic	GAPDH	SYBR	32.5063
Rep8_MOR_Scramble	GAPDH	SYBR	32.5422
Rep8_MOR_Scramble	GAPDH	SYBR	32.8646
Rep8_MOR_Scramble	GAPDH	SYBR	32.2232
Rep8_VEH_mimic	GAPDH	SYBR	34.9575
Rep8_VEH_mimic	GAPDH	SYBR	Undetermined
Rep8_VEH_mimic	GAPDH	SYBR	35.6661
Rep8_VEH_scramble	GAPDH	SYBR	33.9251
Rep8_VEH_scramble	GAPDH	SYBR	32.7514
Rep8_VEH_scramble	GAPDH	SYBR	33.122
Rep8_WD_mimic	GAPDH	SYBR	35.6236
Rep8_WD_mimic	GAPDH	SYBR	36.5787
Rep8_WD_mimic	GAPDH	SYBR	35.0738
Rep8_WD_Scramble	GAPDH	SYBR	34.4063
Rep8_WD_Scramble	GAPDH	SYBR	35.968
Rep8_WD_Scramble	GAPDH	SYBR	34.4843
BioRep6_MOR_mimic	MECP2	SYBR	29.1909
BioRep6_MOR_mimic	MECP2	SYBR	16.9924
BioRep6_MOR_mimic	MECP2	SYBR	35.3823
BioRep6_MOR_scramble	MECP2	SYBR	Undetermined
BioRep6_MOR_scramble	MECP2	SYBR	Undetermined
BioRep6_MOR_scramble	MECP2	SYBR	38.5847
BioRep6_VEH_mimic	MECP2	SYBR	Undetermined
BioRep6_VEH_mimic	MECP2	SYBR	Undetermined
BioRep6_VEH_mimic	MECP2	SYBR	Undetermined
BioRep6_VEH_scramble	MECP2	SYBR	Undetermined
BioRep6_VEH_scramble	MECP2	SYBR	Undetermined
BioRep6_VEH_scramble	MECP2	SYBR	Undetermined
BioRep6_WD_mimic	MECP2	SYBR	36.3822
BioRep6_WD_mimic	MECP2	SYBR	13.5938
BioRep6_WD_mimic	MECP2	SYBR	Undetermined
BioRep6_WD_scramble	MECP2	SYBR	30.1908
BioRep6_WD_scramble	MECP2	SYBR	33.5956
BioRep6_WD_scramble	MECP2	SYBR	36.228
BioRep7_VEH_mimic	MECP2	SYBR	37.2039
BioRep7_VEH_mimic	MECP2	SYBR	29.611
BioRep7_VEH_mimic	MECP2	SYBR	Undetermined
BioRep7_VEH_scramble	MECP2	SYBR	32.1768
BioRep7_VEH_scramble	MECP2	SYBR	Undetermined
BioRep7_VEH_scramble	MECP2	SYBR	4.85284
Rep7_MOR_mimic	MECP2	SYBR	36.3332
Rep7_MOR_mimic	MECP2	SYBR	34.3233
Rep7_MOR_mimic	MECP2	SYBR	Undetermined
Rep7_MOR_scramble	MECP2	SYBR	Undetermined
Rep7_MOR_scramble	MECP2	SYBR	Undetermined
Rep7_MOR_scramble	MECP2	SYBR	Undetermined
Rep7_WD_mimic	MECP2	SYBR	30.788
Rep7_WD_mimic	MECP2	SYBR	33.418
Rep7_WD_mimic	MECP2	SYBR	35.0149
Rep7_WD_scramble	MECP2	SYBR	35.1155
Rep7_WD_scramble	MECP2	SYBR	33.5633
Rep7_WD_scramble	MECP2	SYBR	Undetermined
Rep8_MOR_mimic	MECP2	SYBR	Undetermined
Rep8_MOR_mimic	MECP2	SYBR	Undetermined
Rep8_MOR_mimic	MECP2	SYBR	Undetermined
Rep8_MOR_Scramble	MECP2	SYBR	Undetermined
Rep8_MOR_Scramble	MECP2	SYBR	Undetermined
Rep8_MOR_Scramble	MECP2	SYBR	Undetermined
Rep8_VEH_mimic	MECP2	SYBR	32.6589
Rep8_VEH_mimic	MECP2	SYBR	Undetermined
Rep8_VEH_mimic	MECP2	SYBR	34.329
Rep8_VEH_scramble	MECP2	SYBR	Undetermined
Rep8_VEH_scramble	MECP2	SYBR	Undetermined
Rep8_VEH_scramble	MECP2	SYBR	35.5333
Rep8_WD_mimic	MECP2	SYBR	Undetermined
Rep8_WD_mimic	MECP2	SYBR	Undetermined
Rep8_WD_mimic	MECP2	SYBR	Undetermined
Rep8_WD_Scramble	MECP2	SYBR	Undetermined
Rep8_WD_Scramble	MECP2	SYBR	Undetermined
Rep8_WD_Scramble	MECP2	SYBR	Undetermined
BioRep6_MOR_mimic	PRKCA	SYBR	Undetermined
BioRep6_MOR_mimic	PRKCA	SYBR	Undetermined
BioRep6_MOR_mimic	PRKCA	SYBR	Undetermined
BioRep6_MOR_scramble	PRKCA	SYBR	Undetermined
BioRep6_MOR_scramble	PRKCA	SYBR	Undetermined
BioRep6_MOR_scramble	PRKCA	SYBR	Undetermined
BioRep6_VEH_mimic	PRKCA	SYBR	Undetermined
BioRep6_VEH_mimic	PRKCA	SYBR	Undetermined
BioRep6_VEH_mimic	PRKCA	SYBR	Undetermined
BioRep6_VEH_scramble	PRKCA	SYBR	Undetermined
BioRep6_VEH_scramble	PRKCA	SYBR	Undetermined
BioRep6_VEH_scramble	PRKCA	SYBR	36.193
BioRep6_WD_mimic	PRKCA	SYBR	Undetermined
BioRep6_WD_mimic	PRKCA	SYBR	38.8604
BioRep6_WD_mimic	PRKCA	SYBR	34.6382
BioRep6_WD_scramble	PRKCA	SYBR	Undetermined
BioRep6_WD_scramble	PRKCA	SYBR	Undetermined
BioRep6_WD_scramble	PRKCA	SYBR	Undetermined
BioRep7_VEH_mimic	PRKCA	SYBR	Undetermined
BioRep7_VEH_mimic	PRKCA	SYBR	31.1085
BioRep7_VEH_mimic	PRKCA	SYBR	29.8771
BioRep7_VEH_scramble	PRKCA	SYBR	Undetermined
BioRep7_VEH_scramble	PRKCA	SYBR	Undetermined
BioRep7_VEH_scramble	PRKCA	SYBR	38.7916
Rep7_MOR_mimic	PRKCA	SYBR	Undetermined
Rep7_MOR_mimic	PRKCA	SYBR	Undetermined
Rep7_MOR_mimic	PRKCA	SYBR	31.1917
Rep7_MOR_scramble	PRKCA	SYBR	Undetermined
Rep7_MOR_scramble	PRKCA	SYBR	33.3492
Rep7_MOR_scramble	PRKCA	SYBR	Undetermined
Rep7_WD_mimic	PRKCA	SYBR	Undetermined
Rep7_WD_mimic	PRKCA	SYBR	Undetermined
Rep7_WD_mimic	PRKCA	SYBR	Undetermined
Rep7_WD_scramble	PRKCA	SYBR	Undetermined
Rep7_WD_scramble	PRKCA	SYBR	Undetermined
Rep7_WD_scramble	PRKCA	SYBR	Undetermined
Rep8_MOR_mimic	PRKCA	SYBR	4.9691
Rep8_MOR_mimic	PRKCA	SYBR	Undetermined
Rep8_MOR_mimic	PRKCA	SYBR	Undetermined
Rep8_MOR_Scramble	PRKCA	SYBR	Undetermined
Rep8_MOR_Scramble	PRKCA	SYBR	Undetermined
Rep8_MOR_Scramble	PRKCA	SYBR	Undetermined
Rep8_VEH_mimic	PRKCA	SYBR	Undetermined
Rep8_VEH_mimic	PRKCA	SYBR	Undetermined
Rep8_VEH_mimic	PRKCA	SYBR	Undetermined
Rep8_VEH_scramble	PRKCA	SYBR	Undetermined
Rep8_VEH_scramble	PRKCA	SYBR	Undetermined
Rep8_VEH_scramble	PRKCA	SYBR	37.4601
Rep8_WD_mimic	PRKCA	SYBR	Undetermined
Rep8_WD_mimic	PRKCA	SYBR	Undetermined
Rep8_WD_mimic	PRKCA	SYBR	Undetermined
Rep8_WD_Scramble	PRKCA	SYBR	Undetermined
Rep8_WD_Scramble	PRKCA	SYBR	Undetermined
Rep8_WD_Scramble	PRKCA	SYBR	Undetermined
